# Supplementary material for: In Silico Identification of Tripeptides as Lead Compounds for the Design of KOR Ligands
Source: Molecules. 2021 Aug 6;26(16):4767. doi: 10.3390/molecules26164767 (PMC8399634; doi:10.3390/molecules26164767)
Supplement: Supplementary file 1 [file molecules-26-04767-s001.zip]

Archive with 1 entries (1 files):
- molecules-1328977-supplementary.pdf
